# Supplementary material for: Evaluation of Chosen Cytokine Levels among Patients with Herpes Zoster as Ability to Provide Immune Response
Source: PLoS One. 2016 Mar 2;11(3):e0150301. doi: 10.1371/journal.pone.0150301 (PMC4775057; doi:10.1371/journal.pone.0150301)
Supplement: S1 File — (XLSX) [file pone.0150301.s001.xlsx]

## Sheet: Arkusz1
1-herpes zoster, 2 - control group	IL- 17 serum	IL- 4 serum	IL-21 serum	IL-23 serum	IL-12 serum	VZV IgG antibodies
1	43.48	3.83	915.5	2.5	1.099	66
1	5.67	5.49	239.3	2.5	41.89	35
1	17.96	4.68	359.2	3	96.11	58
1	17.24	5.19	95.8	2.5	4.35	39
1	41.05	5.12	1771	28.5	108.55	51
1	13.85	5.44	975.1	3.5	24.23	30
1	27.44	5.21	930.5	2.5	1.29	15
1	39.82	4.154	277.5	5	50.06	75
1	32.18	5.17	734.5	2.5	35.82	61
1	10.36	4.62	330.7	6.5	371.13	63
1	6.73	5.08	895.4	4.5	2.33	31
1	31.71	5.41	537	3.5	172.72	42
1	25.28	5.29	638.5	4	49.55	75
1	9.11	5.4	642	6.5	11.41	22
1	36.58	5.16	842.5	4	0.92	57
1	36.88	5.09	675	5.5	6.66	52
1	34.29	4.89	930	4	132.16	25
1	38.74	5.23	819.5	7.5	3.81	64
1	10.83	5.28	13.2	3	7.98	29
1	14.99	5.46	82.5	6	37.27	24
1	30.15	5.08	832	7	371.13	76
1	12.41	3.84	549	6.5	2.33	62
1	15.42	5.17	436.1	4.5	172.72	15
2	7.83	0.615	9.347	2	6.52	16
2	0.578	0.592	15.735	1	19.44	9
2	3.546	0.443	5.757	1.5	2.35	15
2	1.116	0.646	16.845	1.5	0.857	56
2	2.713	0.118	17.133	2	16.28	29
2	6.747	0.972	15.196	2.5	10.02	50
2	1.792	0.497	16.401	1.5	5.83	14
2	7.83	0.615	9.347	2	9.31	27
2	0.578	0.592	15.735	1	6.52	15
2	3.546	0.443	5.757	1.5	19.44	10
2	1.116	0.646	16.845	1.5	2.35	29
2	2.713	0.118	17.133	2	0.857	23
2	6.747	0.972	15.196	2.5	16.28	24
2	1.792	0.497	16.401	1.5	10.02	29
2	7.83	0.615	9.347	2	5.83	13
2	0.578	0.592	15.735	1	9.31	15
2	3.546	0.443	5.757	1.5	6.52	11
2	1.116	0.646	16.845	1.5	19.44	36
2	2.713	0.118	17.133	2	2.35	33
2	6.747	0.972	15.196	2.5	0.857	27
2	1.792	0.497	16.401	1.5	16.28	22
